# Supplementary material for: The burden and risk factors of chronic obstructive pulmonary disease in Asia and its countries from 1990 to 2021: a systematic analysis based on the 2021 global burden of disease study
Source: Front Med (Lausanne). 2025 Sep 19;12:1641719. doi: 10.3389/fmed.2025.1641719 (PMC12491052; doi:10.3389/fmed.2025.1641719)
Supplement: Supplementary file 1 [file Table_1.xlsx]

## Sheet: S1
Table S1. Asian regions and included countries (GBD 2021 classification)
Region (GBD definition)	Countries and territories included
High-income Asia Pacific	Japan, South Korea, Singapore, Brunei
East Asia	China, North Korea, Mongolia, Taiwan (Province of China)
Central Asia	Armenia, Azerbaijan, Georgia, Kazakhstan, Kyrgyzstan, Tajikistan, Turkmenistan, Uzbekistan
South Asia	Afghanistan, Bangladesh, Bhutan, India, Nepal, Pakistan, Maldives, Sri Lanka
Southeast Asia	Cambodia, Indonesia, Laos, Malaysia, Myanmar, Philippines, Thailand, Timor-Leste, Vietnam (Brunei and Singapore are already included in High-income Asia Pacific, not listed here)
Other	Turkey, Iran, Iraq, Syria, Saudi Arabia, United Arab Emirates, Qatar, Oman, Kuwait, Jordan, Lebanon, Palestine, Yemen, Mauritius, Seychelles

## Sheet: S2
Table S2：Incident cases, deaths, and DALYs of COPD in 2021, with changes in age-standardized rates, by Global and five SDI regions (GBD 2021).
	Deaths (95% uncertainty interval)				Incidence (95% uncertainty interval)				DALYs (95% uncertainty interval)
	Counts (2021)	Age- standardised rates per 100,000 (2021)	Rate change in Age_x0002_standardised rates, 1990–2021		Counts (2021)	Age- standardised rates per 100,000 (2021)	Rate change in Age_x0002_standardised rates, 1990–2021		Counts (2021)	Age- standardised rates per 100,000 (2021)	Rate change in Age_x0002_standardised rates, 1990–2021
Global	3719937	45.22	-0.37		16895445	197.37	-0.02		79779695	940.66	-0.37
	(3,347,912-4,084,218)	(40.61-49.70)	(-0.43 to -0.28)		(15,471,347-18,335,691)	(181.65-213.42)	(-0.05 to -0.01)		(74,026,373-86,011,406)	(871.48-1014.59)	(-0.42 to -0.29)
High SDI	469239	19.44	-0.24		3738605	187.56	0.0181		10197033	471.22	-0.2
	（410,389-501,053）	(17.26-20.66)	(-0.27 to -0.21)		(3,455,741-4,029,190)	(174.46-200.88)	(-0.01 to 0.05)		(9,399,335-10,811,523)	(437.45-498.84)	(-0.22 to -0.18)
High-middle SDI	689449	35.91	-0.55		3572747	184.66	-0.09		13439404	691.14	-0.54
	(591,991-781,694)	(30.78-40.69)	(- 0.62 to -0.47)		(3,232,638-3,922,373)	(168.23-202.63)	(- 0.12 to -0.06)		(12,068,466-15,035,540)	(621.83-772.74)	(- 0.60 to -0.47)
Middle SDI	1293660	57.45	-0.54		5330088	203.26	-0.07		26679162	1076.67	-0.54
	(1,122,166-1,476,737)	(49.59-65.43)	(-0.60 to -0.44)		(4,819,505-5,856,107)	(185.60-221.23)	(-0.10 to -0.04)		（23,958,688-29,735,634)	(963.62-1201.24)	(-0.60 to -0.46)
Low-middle SDI	999762	84.76	-0.07		3238338	227.24	-0.01		22727338	1707.9	-0.13
	(898,211-1,104,472)	(75.80-93.78)	(- 0.20 to 0.16)		(2,999,595-3,483,042)	(212.55-242.96)	(-0.03 to 0.01)		(20,885,632-24,793,577)	(1558.88-1865.11)	(- 0.24 to 0.07)
Low SDI	266004	70.7	-0.09		1003161	188.01	0.0235		6693611	1457.94	-0.13
	(237,375-300,955)	(63.35-79.76)	(-0.20 to 0.12)		(931,214-1,080,774)	(174.28-201.15)	(-0.002 to 0.05)		(6,035,072-7,482,882)	(1318.76-1617.05)	(- 0.22 to 0.05)

## Sheet: S3
Table S3 COPD Incidence rate in 48 Asian countries in 2021.
Incidence	164	Nepal	3	Both	27	Age-standardized	509	Chronic obstructive pulmonary disease	3	Rate	2021	310.578	319.697	300.583
Incidence	163	India	3	Both	27	Age-standardized	509	Chronic obstructive pulmonary disease	3	Rate	2021	262.455	277.477	246.139
Incidence	7	North Korea	3	Both	27	Age-standardized	509	Chronic obstructive pulmonary disease	3	Rate	2021	254.392	271.665	237.391
Incidence	162	Bhutan	3	Both	27	Age-standardized	509	Chronic obstructive pulmonary disease	3	Rate	2021	250.125	268.976	231.404
Incidence	161	Bangladesh	3	Both	27	Age-standardized	509	Chronic obstructive pulmonary disease	3	Rate	2021	238.939	258.355	220.711
Incidence	15	Myanmar	3	Both	27	Age-standardized	509	Chronic obstructive pulmonary disease	3	Rate	2021	234.81	253.657	216.932
Incidence	165	Pakistan	3	Both	27	Age-standardized	509	Chronic obstructive pulmonary disease	3	Rate	2021	231.913	251.503	212.015
Incidence	155	Turkey	3	Both	27	Age-standardized	509	Chronic obstructive pulmonary disease	3	Rate	2021	225.786	245.781	204.979
Incidence	6	China	3	Both	27	Age-standardized	509	Chronic obstructive pulmonary disease	3	Rate	2021	215.62	234.903	198
Incidence	36	Kazakhstan	3	Both	27	Age-standardized	509	Chronic obstructive pulmonary disease	3	Rate	2021	212.033	233.31	192.05
Incidence	37	Kyrgyzstan	3	Both	27	Age-standardized	509	Chronic obstructive pulmonary disease	3	Rate	2021	199.5	221.228	176.649
Incidence	140	Bahrain	3	Both	27	Age-standardized	509	Chronic obstructive pulmonary disease	3	Rate	2021	196.153	218.151	175.39
Incidence	39	Tajikistan	3	Both	27	Age-standardized	509	Chronic obstructive pulmonary disease	3	Rate	2021	190.962	214.661	168.77
Incidence	12	Laos	3	Both	27	Age-standardized	509	Chronic obstructive pulmonary disease	3	Rate	2021	189.441	208.927	170.323
Incidence	156	United Arab Emirates	3	Both	27	Age-standardized	509	Chronic obstructive pulmonary disease	3	Rate	2021	188.422	211.984	167.22
Incidence	160	Afghanistan	3	Both	27	Age-standardized	509	Chronic obstructive pulmonary disease	3	Rate	2021	187.875	210.805	165.878
Incidence	19	Timor-Leste	3	Both	27	Age-standardized	509	Chronic obstructive pulmonary disease	3	Rate	2021	185.175	204.546	166.534
Incidence	33	Armenia	3	Both	27	Age-standardized	509	Chronic obstructive pulmonary disease	3	Rate	2021	181.25	201.417	159.714
Incidence	20	Vietnam	3	Both	27	Age-standardized	509	Chronic obstructive pulmonary disease	3	Rate	2021	179.639	199.164	158.581
Incidence	157	Yemen	3	Both	27	Age-standardized	509	Chronic obstructive pulmonary disease	3	Rate	2021	179.167	203.529	155.115
Incidence	14	Maldives	3	Both	27	Age-standardized	509	Chronic obstructive pulmonary disease	3	Rate	2021	178.888	199.559	159.643
Incidence	151	Qatar	3	Both	27	Age-standardized	509	Chronic obstructive pulmonary disease	3	Rate	2021	176.265	195.954	156.203
Incidence	11	Indonesia	3	Both	27	Age-standardized	509	Chronic obstructive pulmonary disease	3	Rate	2021	176.007	196.117	155.464
Incidence	153	Syria	3	Both	27	Age-standardized	509	Chronic obstructive pulmonary disease	3	Rate	2021	173.58	195.221	153.476
Incidence	146	Lebanon	3	Both	27	Age-standardized	509	Chronic obstructive pulmonary disease	3	Rate	2021	172.934	196.329	149.4
Incidence	150	Oman	3	Both	27	Age-standardized	509	Chronic obstructive pulmonary disease	3	Rate	2021	171.742	196.066	150.363
Incidence	68	South Korea	3	Both	27	Age-standardized	509	Chronic obstructive pulmonary disease	3	Rate	2021	170.306	186.704	155.139
Incidence	10	Cambodia	3	Both	27	Age-standardized	509	Chronic obstructive pulmonary disease	3	Rate	2021	169.071	190.248	149.908
Incidence	16	Philippines	3	Both	27	Age-standardized	509	Chronic obstructive pulmonary disease	3	Rate	2021	165.778	185.649	145.918
Incidence	34	Azerbaijan	3	Both	27	Age-standardized	509	Chronic obstructive pulmonary disease	3	Rate	2021	165.76	188.065	143.966
Incidence	66	Brunei	3	Both	27	Age-standardized	509	Chronic obstructive pulmonary disease	3	Rate	2021	161.147	177.409	144.391
Incidence	38	Mongolia	3	Both	27	Age-standardized	509	Chronic obstructive pulmonary disease	3	Rate	2021	159.077	181.613	139.78
Incidence	149	Palestine	3	Both	27	Age-standardized	509	Chronic obstructive pulmonary disease	3	Rate	2021	153.14	173.714	135.602
Incidence	142	Iran	3	Both	27	Age-standardized	509	Chronic obstructive pulmonary disease	3	Rate	2021	152.049	172.904	132.285
Incidence	144	Jordan	3	Both	27	Age-standardized	509	Chronic obstructive pulmonary disease	3	Rate	2021	150.5	171.443	129.675
Incidence	152	Saudi Arabia	3	Both	27	Age-standardized	509	Chronic obstructive pulmonary disease	3	Rate	2021	148.563	169.908	128.949
Incidence	17	Sri Lanka	3	Both	27	Age-standardized	509	Chronic obstructive pulmonary disease	3	Rate	2021	146.564	167.262	127.476
Incidence	35	Georgia	3	Both	27	Age-standardized	509	Chronic obstructive pulmonary disease	3	Rate	2021	144.781	165.117	124.601
Incidence	145	Kuwait	3	Both	27	Age-standardized	509	Chronic obstructive pulmonary disease	3	Rate	2021	141.093	162.587	121.989
Incidence	186	Seychelles	3	Both	27	Age-standardized	509	Chronic obstructive pulmonary disease	3	Rate	2021	138.131	156.826	120.914
Incidence	13	Malaysia	3	Both	27	Age-standardized	509	Chronic obstructive pulmonary disease	3	Rate	2021	137.346	155.981	120.054
Incidence	143	Iraq	3	Both	27	Age-standardized	509	Chronic obstructive pulmonary disease	3	Rate	2021	137.161	159.212	119.058
Incidence	41	Uzbekistan	3	Both	27	Age-standardized	509	Chronic obstructive pulmonary disease	3	Rate	2021	133.167	150.87	115.144
Incidence	18	Thailand	3	Both	27	Age-standardized	509	Chronic obstructive pulmonary disease	3	Rate	2021	125.474	143.166	107.461
Incidence	183	Mauritius	3	Both	27	Age-standardized	509	Chronic obstructive pulmonary disease	3	Rate	2021	123.864	138.12	109.972
Incidence	8	Taiwan (Province of China)	3	Both	27	Age-standardized	509	Chronic obstructive pulmonary disease	3	Rate	2021	123.69	140.574	110.02
Incidence	40	Turkmenistan	3	Both	27	Age-standardized	509	Chronic obstructive pulmonary disease	3	Rate	2021	112.223	127.754	97.0171
Incidence	67	Japan	3	Both	27	Age-standardized	509	Chronic obstructive pulmonary disease	3	Rate	2021	108.236	126.112	92.187
Incidence	69	Singapore	3	Both	27	Age-standardized	509	Chronic obstructive pulmonary disease	3	Rate	2021	79.1999	91.9548	68.4441

## Sheet: S4
Table S4 COPD mortality rate in 48 Asian countries in 2021.
Deaths	164	Nepal	3	Both	27	Age-standardized	509	Chronic obstructive pulmonary disease	3	Rate	2021	146.127	182.463	116.66
Deaths	163	India	3	Both	27	Age-standardized	509	Chronic obstructive pulmonary disease	3	Rate	2021	108.389	122.393	94.7256
Deaths	7	North Korea	3	Both	27	Age-standardized	509	Chronic obstructive pulmonary disease	3	Rate	2021	107.677	156.696	80.6667
Deaths	15	Myanmar	3	Both	27	Age-standardized	509	Chronic obstructive pulmonary disease	3	Rate	2021	104.533	126.424	82.4583
Deaths	162	Bhutan	3	Both	27	Age-standardized	509	Chronic obstructive pulmonary disease	3	Rate	2021	87.6126	116.372	67.0884
Deaths	165	Pakistan	3	Both	27	Age-standardized	509	Chronic obstructive pulmonary disease	3	Rate	2021	73.7993	94.5533	60.0407
Deaths	6	China	3	Both	27	Age-standardized	509	Chronic obstructive pulmonary disease	3	Rate	2021	73.2314	86.8524	59.7322
Deaths	161	Bangladesh	3	Both	27	Age-standardized	509	Chronic obstructive pulmonary disease	3	Rate	2021	59.6489	77.2161	46.234
Deaths	12	Laos	3	Both	27	Age-standardized	509	Chronic obstructive pulmonary disease	3	Rate	2021	56.403	72.8114	41.3394
Deaths	19	Timor-Leste	3	Both	27	Age-standardized	509	Chronic obstructive pulmonary disease	3	Rate	2021	51.3506	65.4342	38.5238
Deaths	160	Afghanistan	3	Both	27	Age-standardized	509	Chronic obstructive pulmonary disease	3	Rate	2021	50.6008	65.598	36.1328
Deaths	11	Indonesia	3	Both	27	Age-standardized	509	Chronic obstructive pulmonary disease	3	Rate	2021	49.5311	58.227	40.9489
Deaths	36	Kazakhstan	3	Both	27	Age-standardized	509	Chronic obstructive pulmonary disease	3	Rate	2021	46.6822	54.0992	40.2807
Deaths	17	Sri Lanka	3	Both	27	Age-standardized	509	Chronic obstructive pulmonary disease	3	Rate	2021	46.206	60.7208	31.8163
Deaths	10	Cambodia	3	Both	27	Age-standardized	509	Chronic obstructive pulmonary disease	3	Rate	2021	46.0799	55.6964	36.7426
Deaths	20	Vietnam	3	Both	27	Age-standardized	509	Chronic obstructive pulmonary disease	3	Rate	2021	43.9643	54.1731	35.1108
Deaths	155	Turkey	3	Both	27	Age-standardized	509	Chronic obstructive pulmonary disease	3	Rate	2021	40.7722	48.5167	33.8641
Deaths	140	Bahrain	3	Both	27	Age-standardized	509	Chronic obstructive pulmonary disease	3	Rate	2021	35.3666	40.5153	30.0577
Deaths	14	Maldives	3	Both	27	Age-standardized	509	Chronic obstructive pulmonary disease	3	Rate	2021	35.0054	42.4853	29.0693
Deaths	66	Brunei	3	Both	27	Age-standardized	509	Chronic obstructive pulmonary disease	3	Rate	2021	33.635	39.8311	28.5458
Deaths	16	Philippines	3	Both	27	Age-standardized	509	Chronic obstructive pulmonary disease	3	Rate	2021	32.8148	38.2439	27.6912
Deaths	157	Yemen	3	Both	27	Age-standardized	509	Chronic obstructive pulmonary disease	3	Rate	2021	31.2568	41.2689	22.6583
Deaths	39	Tajikistan	3	Both	27	Age-standardized	509	Chronic obstructive pulmonary disease	3	Rate	2021	29.0991	38.8855	20.803
Deaths	13	Malaysia	3	Both	27	Age-standardized	509	Chronic obstructive pulmonary disease	3	Rate	2021	28.8453	32.8974	24.898
Deaths	37	Kyrgyzstan	3	Both	27	Age-standardized	509	Chronic obstructive pulmonary disease	3	Rate	2021	28.2471	32.6707	23.8821
Deaths	156	United Arab Emirates	3	Both	27	Age-standardized	509	Chronic obstructive pulmonary disease	3	Rate	2021	26.2578	33.4563	18.3032
Deaths	153	Syria	3	Both	27	Age-standardized	509	Chronic obstructive pulmonary disease	3	Rate	2021	25.8161	31.7261	20.3513
Deaths	186	Seychelles	3	Both	27	Age-standardized	509	Chronic obstructive pulmonary disease	3	Rate	2021	23.6846	27.4621	20.4043
Deaths	152	Saudi Arabia	3	Both	27	Age-standardized	509	Chronic obstructive pulmonary disease	3	Rate	2021	22.6868	27.3117	18.5511
Deaths	38	Mongolia	3	Both	27	Age-standardized	509	Chronic obstructive pulmonary disease	3	Rate	2021	20.5868	24.885	16.4324
Deaths	18	Thailand	3	Both	27	Age-standardized	509	Chronic obstructive pulmonary disease	3	Rate	2021	19.8001	24.9732	15.222
Deaths	146	Lebanon	3	Both	27	Age-standardized	509	Chronic obstructive pulmonary disease	3	Rate	2021	19.6471	23.5148	16.16
Deaths	142	Iran	3	Both	27	Age-standardized	509	Chronic obstructive pulmonary disease	3	Rate	2021	17.4412	19.1968	15.0618
Deaths	8	Taiwan (Province of China)	3	Both	27	Age-standardized	509	Chronic obstructive pulmonary disease	3	Rate	2021	17.0596	18.72	14.8709
Deaths	183	Mauritius	3	Both	27	Age-standardized	509	Chronic obstructive pulmonary disease	3	Rate	2021	16.8815	18.0165	15.3229
Deaths	149	Palestine	3	Both	27	Age-standardized	509	Chronic obstructive pulmonary disease	3	Rate	2021	16.3418	19.8933	13.9106
Deaths	34	Azerbaijan	3	Both	27	Age-standardized	509	Chronic obstructive pulmonary disease	3	Rate	2021	15.3446	19.7683	12.0778
Deaths	33	Armenia	3	Both	27	Age-standardized	509	Chronic obstructive pulmonary disease	3	Rate	2021	15.1875	17.3341	13.08
Deaths	150	Oman	3	Both	27	Age-standardized	509	Chronic obstructive pulmonary disease	3	Rate	2021	14.2445	17.6256	11.6154
Deaths	151	Qatar	3	Both	27	Age-standardized	509	Chronic obstructive pulmonary disease	3	Rate	2021	12.786	15.9383	9.99384
Deaths	68	South Korea	3	Both	27	Age-standardized	509	Chronic obstructive pulmonary disease	3	Rate	2021	12.0301	14.78	9.73792
Deaths	143	Iraq	3	Both	27	Age-standardized	509	Chronic obstructive pulmonary disease	3	Rate	2021	11.4432	14.4067	8.66679
Deaths	40	Turkmenistan	3	Both	27	Age-standardized	509	Chronic obstructive pulmonary disease	3	Rate	2021	11.0462	13.735	8.75785
Deaths	35	Georgia	3	Both	27	Age-standardized	509	Chronic obstructive pulmonary disease	3	Rate	2021	10.971	12.7398	9.36436
Deaths	144	Jordan	3	Both	27	Age-standardized	509	Chronic obstructive pulmonary disease	3	Rate	2021	10.733	13.2006	8.55408
Deaths	41	Uzbekistan	3	Both	27	Age-standardized	509	Chronic obstructive pulmonary disease	3	Rate	2021	8.75084	10.2801	7.46096
Deaths	69	Singapore	3	Both	27	Age-standardized	509	Chronic obstructive pulmonary disease	3	Rate	2021	5.93144	6.3971	5.18532
Deaths	67	Japan	3	Both	27	Age-standardized	509	Chronic obstructive pulmonary disease	3	Rate	2021	5.83526	6.32972	4.92579
Deaths	145	Kuwait	3	Both	27	Age-standardized	509	Chronic obstructive pulmonary disease	3	Rate	2021	2.74168	3.27824	2.23574

## Sheet: S5
Table S5 COPD disability-adjusted life years (DALYs) in 48 Asian countries in 2021.
DALYs (Disability-Adjusted Life Years)	164	Nepal	3	Both	27	Age-standardized	509	Chronic obstructive pulmonary disease	3	Rate	2021	2836.01	3485.04	2275.31
DALYs (Disability-Adjusted Life Years)	163	India	3	Both	27	Age-standardized	509	Chronic obstructive pulmonary disease	3	Rate	2021	2171.16	2422.39	1953.69
DALYs (Disability-Adjusted Life Years)	7	North Korea	3	Both	27	Age-standardized	509	Chronic obstructive pulmonary disease	3	Rate	2021	1968.19	2612.25	1500.48
DALYs (Disability-Adjusted Life Years)	15	Myanmar	3	Both	27	Age-standardized	509	Chronic obstructive pulmonary disease	3	Rate	2021	1958.92	2354	1604.09
DALYs (Disability-Adjusted Life Years)	162	Bhutan	3	Both	27	Age-standardized	509	Chronic obstructive pulmonary disease	3	Rate	2021	1678.89	2166	1317.32
DALYs (Disability-Adjusted Life Years)	165	Pakistan	3	Both	27	Age-standardized	509	Chronic obstructive pulmonary disease	3	Rate	2021	1541.67	1855.86	1287.52
DALYs (Disability-Adjusted Life Years)	161	Bangladesh	3	Both	27	Age-standardized	509	Chronic obstructive pulmonary disease	3	Rate	2021	1301.68	1612.22	1050.53
DALYs (Disability-Adjusted Life Years)	6	China	3	Both	27	Age-standardized	509	Chronic obstructive pulmonary disease	3	Rate	2021	1227.66	1442.54	1048.45
DALYs (Disability-Adjusted Life Years)	12	Laos	3	Both	27	Age-standardized	509	Chronic obstructive pulmonary disease	3	Rate	2021	1176.83	1502.07	892.838
DALYs (Disability-Adjusted Life Years)	160	Afghanistan	3	Both	27	Age-standardized	509	Chronic obstructive pulmonary disease	3	Rate	2021	1155.17	1480.07	875.127
DALYs (Disability-Adjusted Life Years)	19	Timor-Leste	3	Both	27	Age-standardized	509	Chronic obstructive pulmonary disease	3	Rate	2021	1047.94	1288.82	814.393
DALYs (Disability-Adjusted Life Years)	11	Indonesia	3	Both	27	Age-standardized	509	Chronic obstructive pulmonary disease	3	Rate	2021	1040.41	1216	874.716
DALYs (Disability-Adjusted Life Years)	36	Kazakhstan	3	Both	27	Age-standardized	509	Chronic obstructive pulmonary disease	3	Rate	2021	1023.13	1171.56	889.04
DALYs (Disability-Adjusted Life Years)	10	Cambodia	3	Both	27	Age-standardized	509	Chronic obstructive pulmonary disease	3	Rate	2021	935.155	1124.75	771.66
DALYs (Disability-Adjusted Life Years)	17	Sri Lanka	3	Both	27	Age-standardized	509	Chronic obstructive pulmonary disease	3	Rate	2021	864.191	1103.11	631.534
DALYs (Disability-Adjusted Life Years)	20	Vietnam	3	Both	27	Age-standardized	509	Chronic obstructive pulmonary disease	3	Rate	2021	863.316	1024.54	702.771
DALYs (Disability-Adjusted Life Years)	155	Turkey	3	Both	27	Age-standardized	509	Chronic obstructive pulmonary disease	3	Rate	2021	850.187	983.51	727.989
DALYs (Disability-Adjusted Life Years)	16	Philippines	3	Both	27	Age-standardized	509	Chronic obstructive pulmonary disease	3	Rate	2021	807.046	923.783	707.125
DALYs (Disability-Adjusted Life Years)	157	Yemen	3	Both	27	Age-standardized	509	Chronic obstructive pulmonary disease	3	Rate	2021	730.213	920.095	567.092
DALYs (Disability-Adjusted Life Years)	14	Maldives	3	Both	27	Age-standardized	509	Chronic obstructive pulmonary disease	3	Rate	2021	696.347	814.592	597.416
DALYs (Disability-Adjusted Life Years)	140	Bahrain	3	Both	27	Age-standardized	509	Chronic obstructive pulmonary disease	3	Rate	2021	681.457	765.261	591.167
DALYs (Disability-Adjusted Life Years)	39	Tajikistan	3	Both	27	Age-standardized	509	Chronic obstructive pulmonary disease	3	Rate	2021	637.121	826.721	492.25
DALYs (Disability-Adjusted Life Years)	13	Malaysia	3	Both	27	Age-standardized	509	Chronic obstructive pulmonary disease	3	Rate	2021	628.091	692.065	565.395
DALYs (Disability-Adjusted Life Years)	37	Kyrgyzstan	3	Both	27	Age-standardized	509	Chronic obstructive pulmonary disease	3	Rate	2021	627.152	714.78	542.738
DALYs (Disability-Adjusted Life Years)	153	Syria	3	Both	27	Age-standardized	509	Chronic obstructive pulmonary disease	3	Rate	2021	605.906	740.443	498.55
DALYs (Disability-Adjusted Life Years)	66	Brunei	3	Both	27	Age-standardized	509	Chronic obstructive pulmonary disease	3	Rate	2021	595.815	686.731	519.538
DALYs (Disability-Adjusted Life Years)	156	United Arab Emirates	3	Both	27	Age-standardized	509	Chronic obstructive pulmonary disease	3	Rate	2021	594.58	713.852	488.748
DALYs (Disability-Adjusted Life Years)	186	Seychelles	3	Both	27	Age-standardized	509	Chronic obstructive pulmonary disease	3	Rate	2021	538.592	600.256	475.565
DALYs (Disability-Adjusted Life Years)	152	Saudi Arabia	3	Both	27	Age-standardized	509	Chronic obstructive pulmonary disease	3	Rate	2021	533.08	618.801	452.572
DALYs (Disability-Adjusted Life Years)	146	Lebanon	3	Both	27	Age-standardized	509	Chronic obstructive pulmonary disease	3	Rate	2021	477.836	545.887	416.89
DALYs (Disability-Adjusted Life Years)	18	Thailand	3	Both	27	Age-standardized	509	Chronic obstructive pulmonary disease	3	Rate	2021	461.065	559.878	381.239
DALYs (Disability-Adjusted Life Years)	38	Mongolia	3	Both	27	Age-standardized	509	Chronic obstructive pulmonary disease	3	Rate	2021	453.683	532.25	376.577
DALYs (Disability-Adjusted Life Years)	142	Iran	3	Both	27	Age-standardized	509	Chronic obstructive pulmonary disease	3	Rate	2021	424.079	462.239	383.162
DALYs (Disability-Adjusted Life Years)	149	Palestine	3	Both	27	Age-standardized	509	Chronic obstructive pulmonary disease	3	Rate	2021	397.174	454.726	353.228
DALYs (Disability-Adjusted Life Years)	183	Mauritius	3	Both	27	Age-standardized	509	Chronic obstructive pulmonary disease	3	Rate	2021	388.622	420.104	361.01
DALYs (Disability-Adjusted Life Years)	150	Oman	3	Both	27	Age-standardized	509	Chronic obstructive pulmonary disease	3	Rate	2021	380.908	458.218	326.154
DALYs (Disability-Adjusted Life Years)	34	Azerbaijan	3	Both	27	Age-standardized	509	Chronic obstructive pulmonary disease	3	Rate	2021	374.489	479.566	309.173
DALYs (Disability-Adjusted Life Years)	8	Taiwan (Province of China)	3	Both	27	Age-standardized	509	Chronic obstructive pulmonary disease	3	Rate	2021	343.417	377.543	311.474
DALYs (Disability-Adjusted Life Years)	33	Armenia	3	Both	27	Age-standardized	509	Chronic obstructive pulmonary disease	3	Rate	2021	339.938	379.962	305.427
DALYs (Disability-Adjusted Life Years)	151	Qatar	3	Both	27	Age-standardized	509	Chronic obstructive pulmonary disease	3	Rate	2021	336.209	395.646	287.543
DALYs (Disability-Adjusted Life Years)	143	Iraq	3	Both	27	Age-standardized	509	Chronic obstructive pulmonary disease	3	Rate	2021	320.728	381.127	262.885
DALYs (Disability-Adjusted Life Years)	144	Jordan	3	Both	27	Age-standardized	509	Chronic obstructive pulmonary disease	3	Rate	2021	311.007	360.785	266.392
DALYs (Disability-Adjusted Life Years)	40	Turkmenistan	3	Both	27	Age-standardized	509	Chronic obstructive pulmonary disease	3	Rate	2021	307.786	369.498	254.461
DALYs (Disability-Adjusted Life Years)	35	Georgia	3	Both	27	Age-standardized	509	Chronic obstructive pulmonary disease	3	Rate	2021	295.546	333.875	261.427
DALYs (Disability-Adjusted Life Years)	68	South Korea	3	Both	27	Age-standardized	509	Chronic obstructive pulmonary disease	3	Rate	2021	289.133	335.698	251.749
DALYs (Disability-Adjusted Life Years)	41	Uzbekistan	3	Both	27	Age-standardized	509	Chronic obstructive pulmonary disease	3	Rate	2021	238.394	271.828	206.478
DALYs (Disability-Adjusted Life Years)	145	Kuwait	3	Both	27	Age-standardized	509	Chronic obstructive pulmonary disease	3	Rate	2021	160.456	185.653	138.494
DALYs (Disability-Adjusted Life Years)	67	Japan	3	Both	27	Age-standardized	509	Chronic obstructive pulmonary disease	3	Rate	2021	155.76	174.263	137.623
DALYs (Disability-Adjusted Life Years)	69	Singapore	3	Both	27	Age-standardized	509	Chronic obstructive pulmonary disease	3	Rate	2021	146.48	161.671	131.419

## Sheet: S6
Table S6 The changes in the incidence rate, mortality rate, and disability-adjusted life years (DALYs) of COPD in 48 Asian countries from 1990 to 2021.
measure_name	location_id	location_name	sex_id	sex_name	age_id	age_name	cause_id	cause_name	metric_id	metric_name	year_start	year_end	val	upper	lower
Deaths	160	Afghanistan	3	Both	27	Age-standardized	509	Chronic obstructive pulmonary disease	3	Rate	1990	2021	-0.186765	0.406791	-0.425639
Deaths	161	Bangladesh	3	Both	27	Age-standardized	509	Chronic obstructive pulmonary disease	3	Rate	1990	2021	-0.414859	-0.233432	-0.553191
Deaths	162	Bhutan	3	Both	27	Age-standardized	509	Chronic obstructive pulmonary disease	3	Rate	1990	2021	-0.222705	0.215927	-0.437876
Deaths	163	India	3	Both	27	Age-standardized	509	Chronic obstructive pulmonary disease	3	Rate	1990	2021	-0.0946682	0.192787	-0.25482
Deaths	164	Nepal	3	Both	27	Age-standardized	509	Chronic obstructive pulmonary disease	3	Rate	1990	2021	-0.170303	0.178706	-0.377331
Deaths	165	Pakistan	3	Both	27	Age-standardized	509	Chronic obstructive pulmonary disease	3	Rate	1990	2021	-0.121162	0.239997	-0.317105
Deaths	7	Democratic People's Republic of Korea	3	Both	27	Age-standardized	509	Chronic obstructive pulmonary disease	3	Rate	1990	2021	-0.318681	-0.12608	-0.471665
Deaths	186	Seychelles	3	Both	27	Age-standardized	509	Chronic obstructive pulmonary disease	3	Rate	1990	2021	-0.329103	-0.201945	-0.420983
Deaths	140	Bahrain	3	Both	27	Age-standardized	509	Chronic obstructive pulmonary disease	3	Rate	1990	2021	-0.446387	-0.347501	-0.546241
Deaths	17	Sri Lanka	3	Both	27	Age-standardized	509	Chronic obstructive pulmonary disease	3	Rate	1990	2021	-0.399248	-0.137584	-0.581134
Deaths	18	Thailand	3	Both	27	Age-standardized	509	Chronic obstructive pulmonary disease	3	Rate	1990	2021	-0.640868	-0.519859	-0.73207
Deaths	37	Kyrgyzstan	3	Both	27	Age-standardized	509	Chronic obstructive pulmonary disease	3	Rate	1990	2021	-0.704099	-0.65346	-0.750811
Deaths	19	Timor-Leste	3	Both	27	Age-standardized	509	Chronic obstructive pulmonary disease	3	Rate	1990	2021	-0.159112	0.179106	-0.392846
Deaths	151	Qatar	3	Both	27	Age-standardized	509	Chronic obstructive pulmonary disease	3	Rate	1990	2021	-0.565119	-0.420451	-0.669691
Deaths	20	Viet Nam	3	Both	27	Age-standardized	509	Chronic obstructive pulmonary disease	3	Rate	1990	2021	-0.190123	0.26283	-0.416649
Deaths	8	Taiwan (Province of China)	3	Both	27	Age-standardized	509	Chronic obstructive pulmonary disease	3	Rate	1990	2021	-0.41035	-0.356784	-0.465029
Deaths	66	Brunei Darussalam	3	Both	27	Age-standardized	509	Chronic obstructive pulmonary disease	3	Rate	1990	2021	-0.472516	-0.337873	-0.577658
Deaths	34	Azerbaijan	3	Both	27	Age-standardized	509	Chronic obstructive pulmonary disease	3	Rate	1990	2021	-0.482525	-0.295877	-0.612971
Deaths	14	Maldives	3	Both	27	Age-standardized	509	Chronic obstructive pulmonary disease	3	Rate	1990	2021	-0.618879	-0.378887	-0.713482
Deaths	35	Georgia	3	Both	27	Age-standardized	509	Chronic obstructive pulmonary disease	3	Rate	1990	2021	0.116333	0.370488	-0.0878104
Deaths	36	Kazakhstan	3	Both	27	Age-standardized	509	Chronic obstructive pulmonary disease	3	Rate	1990	2021	0.0321707	0.24069	-0.135361
Deaths	38	Mongolia	3	Both	27	Age-standardized	509	Chronic obstructive pulmonary disease	3	Rate	1990	2021	-0.491197	-0.290611	-0.615366
Deaths	152	Saudi Arabia	3	Both	27	Age-standardized	509	Chronic obstructive pulmonary disease	3	Rate	1990	2021	-0.327748	-0.00498587	-0.495923
Deaths	10	Cambodia	3	Both	27	Age-standardized	509	Chronic obstructive pulmonary disease	3	Rate	1990	2021	-0.126151	0.290119	-0.353095
Deaths	183	Mauritius	3	Both	27	Age-standardized	509	Chronic obstructive pulmonary disease	3	Rate	1990	2021	-0.495842	-0.456082	-0.534333
Deaths	39	Tajikistan	3	Both	27	Age-standardized	509	Chronic obstructive pulmonary disease	3	Rate	1990	2021	-0.399343	-0.166535	-0.585416
Deaths	40	Turkmenistan	3	Both	27	Age-standardized	509	Chronic obstructive pulmonary disease	3	Rate	1990	2021	-0.712725	-0.638428	-0.771843
Deaths	41	Uzbekistan	3	Both	27	Age-standardized	509	Chronic obstructive pulmonary disease	3	Rate	1990	2021	-0.650926	-0.567677	-0.716681
Deaths	142	Iran (Islamic Republic of)	3	Both	27	Age-standardized	509	Chronic obstructive pulmonary disease	3	Rate	1990	2021	-0.169893	0.0736241	-0.303241
Deaths	143	Iraq	3	Both	27	Age-standardized	509	Chronic obstructive pulmonary disease	3	Rate	1990	2021	-0.0574551	0.364978	-0.33009
Deaths	144	Jordan	3	Both	27	Age-standardized	509	Chronic obstructive pulmonary disease	3	Rate	1990	2021	-0.494453	-0.320982	-0.635947
Deaths	67	Japan	3	Both	27	Age-standardized	509	Chronic obstructive pulmonary disease	3	Rate	1990	2021	-0.523186	-0.503451	-0.551844
Deaths	145	Kuwait	3	Both	27	Age-standardized	509	Chronic obstructive pulmonary disease	3	Rate	1990	2021	-0.539249	-0.448072	-0.618392
Deaths	146	Lebanon	3	Both	27	Age-standardized	509	Chronic obstructive pulmonary disease	3	Rate	1990	2021	-0.373738	0.0212463	-0.549433
Deaths	149	Palestine	3	Both	27	Age-standardized	509	Chronic obstructive pulmonary disease	3	Rate	1990	2021	-0.413823	-0.171297	-0.548479
Deaths	150	Oman	3	Both	27	Age-standardized	509	Chronic obstructive pulmonary disease	3	Rate	1990	2021	-0.234834	0.151814	-0.44159
Deaths	153	Syrian Arab Republic	3	Both	27	Age-standardized	509	Chronic obstructive pulmonary disease	3	Rate	1990	2021	0.00777899	0.497518	-0.307684
Deaths	6	China	3	Both	27	Age-standardized	509	Chronic obstructive pulmonary disease	3	Rate	1990	2021	-0.684042	-0.604917	-0.747699
Deaths	11	Indonesia	3	Both	27	Age-standardized	509	Chronic obstructive pulmonary disease	3	Rate	1990	2021	-0.0655327	0.425543	-0.269358
Deaths	33	Armenia	3	Both	27	Age-standardized	509	Chronic obstructive pulmonary disease	3	Rate	1990	2021	-0.649244	-0.599252	-0.690147
Deaths	15	Myanmar	3	Both	27	Age-standardized	509	Chronic obstructive pulmonary disease	3	Rate	1990	2021	-0.228722	0.0941384	-0.423208
Deaths	12	Lao People's Democratic Republic	3	Both	27	Age-standardized	509	Chronic obstructive pulmonary disease	3	Rate	1990	2021	-0.349186	-0.0730734	-0.524254
Deaths	13	Malaysia	3	Both	27	Age-standardized	509	Chronic obstructive pulmonary disease	3	Rate	1990	2021	-0.308745	-0.165068	-0.453295
Deaths	155	Turkey	3	Both	27	Age-standardized	509	Chronic obstructive pulmonary disease	3	Rate	1990	2021	-0.29138	-0.0309347	-0.442684
Deaths	68	Republic of Korea	3	Both	27	Age-standardized	509	Chronic obstructive pulmonary disease	3	Rate	1990	2021	-0.581322	-0.412645	-0.668055
Deaths	16	Philippines	3	Both	27	Age-standardized	509	Chronic obstructive pulmonary disease	3	Rate	1990	2021	-0.295567	-0.149897	-0.421512
Deaths	156	United Arab Emirates	3	Both	27	Age-standardized	509	Chronic obstructive pulmonary disease	3	Rate	1990	2021	-0.310123	-0.0932507	-0.506747
Deaths	157	Yemen	3	Both	27	Age-standardized	509	Chronic obstructive pulmonary disease	3	Rate	1990	2021	-0.178603	0.329643	-0.424881
Deaths	69	Singapore	3	Both	27	Age-standardized	509	Chronic obstructive pulmonary disease	3	Rate	1990	2021	-0.854575	-0.843991	-0.867998
DALYs (Disability-Adjusted Life Years)	39	Tajikistan	3	Both	27	Age-standardized	509	Chronic obstructive pulmonary disease	3	Rate	1990	2021	-0.401065	-0.207937	-0.542923
DALYs (Disability-Adjusted Life Years)	41	Uzbekistan	3	Both	27	Age-standardized	509	Chronic obstructive pulmonary disease	3	Rate	1990	2021	-0.591606	-0.51561	-0.65352
DALYs (Disability-Adjusted Life Years)	142	Iran (Islamic Republic of)	3	Both	27	Age-standardized	509	Chronic obstructive pulmonary disease	3	Rate	1990	2021	-0.113781	0.0815978	-0.234823
DALYs (Disability-Adjusted Life Years)	69	Singapore	3	Both	27	Age-standardized	509	Chronic obstructive pulmonary disease	3	Rate	1990	2021	-0.809801	-0.7923	-0.826311
DALYs (Disability-Adjusted Life Years)	34	Azerbaijan	3	Both	27	Age-standardized	509	Chronic obstructive pulmonary disease	3	Rate	1990	2021	-0.435386	-0.261131	-0.559114
DALYs (Disability-Adjusted Life Years)	157	Yemen	3	Both	27	Age-standardized	509	Chronic obstructive pulmonary disease	3	Rate	1990	2021	-0.193265	0.176817	-0.400615
DALYs (Disability-Adjusted Life Years)	10	Cambodia	3	Both	27	Age-standardized	509	Chronic obstructive pulmonary disease	3	Rate	1990	2021	-0.164101	0.156483	-0.353943
DALYs (Disability-Adjusted Life Years)	40	Turkmenistan	3	Both	27	Age-standardized	509	Chronic obstructive pulmonary disease	3	Rate	1990	2021	-0.630722	-0.545457	-0.69571
DALYs (Disability-Adjusted Life Years)	14	Maldives	3	Both	27	Age-standardized	509	Chronic obstructive pulmonary disease	3	Rate	1990	2021	-0.630182	-0.41253	-0.714157
DALYs (Disability-Adjusted Life Years)	146	Lebanon	3	Both	27	Age-standardized	509	Chronic obstructive pulmonary disease	3	Rate	1990	2021	-0.317518	-0.0301143	-0.469328
DALYs (Disability-Adjusted Life Years)	160	Afghanistan	3	Both	27	Age-standardized	509	Chronic obstructive pulmonary disease	3	Rate	1990	2021	-0.190289	0.332614	-0.415739
DALYs (Disability-Adjusted Life Years)	164	Nepal	3	Both	27	Age-standardized	509	Chronic obstructive pulmonary disease	3	Rate	1990	2021	-0.214675	0.103036	-0.403
DALYs (Disability-Adjusted Life Years)	66	Brunei Darussalam	3	Both	27	Age-standardized	509	Chronic obstructive pulmonary disease	3	Rate	1990	2021	-0.477798	-0.359695	-0.565482
DALYs (Disability-Adjusted Life Years)	144	Jordan	3	Both	27	Age-standardized	509	Chronic obstructive pulmonary disease	3	Rate	1990	2021	-0.391545	-0.252143	-0.519139
DALYs (Disability-Adjusted Life Years)	12	Lao People's Democratic Republic	3	Both	27	Age-standardized	509	Chronic obstructive pulmonary disease	3	Rate	1990	2021	-0.368021	-0.117428	-0.528864
DALYs (Disability-Adjusted Life Years)	162	Bhutan	3	Both	27	Age-standardized	509	Chronic obstructive pulmonary disease	3	Rate	1990	2021	-0.292961	0.0347104	-0.47288
DALYs (Disability-Adjusted Life Years)	33	Armenia	3	Both	27	Age-standardized	509	Chronic obstructive pulmonary disease	3	Rate	1990	2021	-0.629962	-0.587905	-0.667335
DALYs (Disability-Adjusted Life Years)	15	Myanmar	3	Both	27	Age-standardized	509	Chronic obstructive pulmonary disease	3	Rate	1990	2021	-0.277314	-0.00268294	-0.450738
DALYs (Disability-Adjusted Life Years)	163	India	3	Both	27	Age-standardized	509	Chronic obstructive pulmonary disease	3	Rate	1990	2021	-0.134597	0.101407	-0.266999
DALYs (Disability-Adjusted Life Years)	19	Timor-Leste	3	Both	27	Age-standardized	509	Chronic obstructive pulmonary disease	3	Rate	1990	2021	-0.170116	0.140573	-0.377355
DALYs (Disability-Adjusted Life Years)	150	Oman	3	Both	27	Age-standardized	509	Chronic obstructive pulmonary disease	3	Rate	1990	2021	-0.220218	0.0607781	-0.380171
DALYs (Disability-Adjusted Life Years)	151	Qatar	3	Both	27	Age-standardized	509	Chronic obstructive pulmonary disease	3	Rate	1990	2021	-0.445152	-0.32006	-0.549934
DALYs (Disability-Adjusted Life Years)	7	Democratic People's Republic of Korea	3	Both	27	Age-standardized	509	Chronic obstructive pulmonary disease	3	Rate	1990	2021	-0.296893	-0.10199	-0.449569
DALYs (Disability-Adjusted Life Years)	149	Palestine	3	Both	27	Age-standardized	509	Chronic obstructive pulmonary disease	3	Rate	1990	2021	-0.325024	-0.125445	-0.45291
DALYs (Disability-Adjusted Life Years)	152	Saudi Arabia	3	Both	27	Age-standardized	509	Chronic obstructive pulmonary disease	3	Rate	1990	2021	-0.233799	0.0749056	-0.415429
DALYs (Disability-Adjusted Life Years)	18	Thailand	3	Both	27	Age-standardized	509	Chronic obstructive pulmonary disease	3	Rate	1990	2021	-0.60897	-0.505165	-0.690033
DALYs (Disability-Adjusted Life Years)	17	Sri Lanka	3	Both	27	Age-standardized	509	Chronic obstructive pulmonary disease	3	Rate	1990	2021	-0.395021	-0.157824	-0.557834
DALYs (Disability-Adjusted Life Years)	155	Turkey	3	Both	27	Age-standardized	509	Chronic obstructive pulmonary disease	3	Rate	1990	2021	-0.291489	-0.0865203	-0.425048
DALYs (Disability-Adjusted Life Years)	20	Viet Nam	3	Both	27	Age-standardized	509	Chronic obstructive pulmonary disease	3	Rate	1990	2021	-0.181475	0.20312	-0.381644
DALYs (Disability-Adjusted Life Years)	35	Georgia	3	Both	27	Age-standardized	509	Chronic obstructive pulmonary disease	3	Rate	1990	2021	0.164581	0.358278	0.00279316
DALYs (Disability-Adjusted Life Years)	165	Pakistan	3	Both	27	Age-standardized	509	Chronic obstructive pulmonary disease	3	Rate	1990	2021	-0.135826	0.130818	-0.302307
DALYs (Disability-Adjusted Life Years)	37	Kyrgyzstan	3	Both	27	Age-standardized	509	Chronic obstructive pulmonary disease	3	Rate	1990	2021	-0.682791	-0.631097	-0.727548
DALYs (Disability-Adjusted Life Years)	156	United Arab Emirates	3	Both	27	Age-standardized	509	Chronic obstructive pulmonary disease	3	Rate	1990	2021	-0.337411	-0.189841	-0.490554
DALYs (Disability-Adjusted Life Years)	67	Japan	3	Both	27	Age-standardized	509	Chronic obstructive pulmonary disease	3	Rate	1990	2021	-0.431652	-0.406916	-0.454268
DALYs (Disability-Adjusted Life Years)	183	Mauritius	3	Both	27	Age-standardized	509	Chronic obstructive pulmonary disease	3	Rate	1990	2021	-0.431442	-0.393709	-0.46714
DALYs (Disability-Adjusted Life Years)	161	Bangladesh	3	Both	27	Age-standardized	509	Chronic obstructive pulmonary disease	3	Rate	1990	2021	-0.429353	-0.279029	-0.549048
DALYs (Disability-Adjusted Life Years)	143	Iraq	3	Both	27	Age-standardized	509	Chronic obstructive pulmonary disease	3	Rate	1990	2021	-0.0618369	0.229879	-0.256441
DALYs (Disability-Adjusted Life Years)	11	Indonesia	3	Both	27	Age-standardized	509	Chronic obstructive pulmonary disease	3	Rate	1990	2021	-0.0878851	0.31081	-0.265767
DALYs (Disability-Adjusted Life Years)	145	Kuwait	3	Both	27	Age-standardized	509	Chronic obstructive pulmonary disease	3	Rate	1990	2021	-0.209543	-0.136634	-0.282729
DALYs (Disability-Adjusted Life Years)	13	Malaysia	3	Both	27	Age-standardized	509	Chronic obstructive pulmonary disease	3	Rate	1990	2021	-0.298897	-0.176232	-0.42251
DALYs (Disability-Adjusted Life Years)	186	Seychelles	3	Both	27	Age-standardized	509	Chronic obstructive pulmonary disease	3	Rate	1990	2021	-0.303116	-0.21108	-0.384252
DALYs (Disability-Adjusted Life Years)	16	Philippines	3	Both	27	Age-standardized	509	Chronic obstructive pulmonary disease	3	Rate	1990	2021	-0.160528	-0.0256531	-0.284131
DALYs (Disability-Adjusted Life Years)	6	China	3	Both	27	Age-standardized	509	Chronic obstructive pulmonary disease	3	Rate	1990	2021	-0.68134	-0.607841	-0.74216
DALYs (Disability-Adjusted Life Years)	153	Syrian Arab Republic	3	Both	27	Age-standardized	509	Chronic obstructive pulmonary disease	3	Rate	1990	2021	0.000986634	0.424936	-0.260678
DALYs (Disability-Adjusted Life Years)	140	Bahrain	3	Both	27	Age-standardized	509	Chronic obstructive pulmonary disease	3	Rate	1990	2021	-0.433781	-0.342761	-0.522734
DALYs (Disability-Adjusted Life Years)	36	Kazakhstan	3	Both	27	Age-standardized	509	Chronic obstructive pulmonary disease	3	Rate	1990	2021	0.0123677	0.195582	-0.143139
DALYs (Disability-Adjusted Life Years)	8	Taiwan (Province of China)	3	Both	27	Age-standardized	509	Chronic obstructive pulmonary disease	3	Rate	1990	2021	-0.405174	-0.361084	-0.448853
DALYs (Disability-Adjusted Life Years)	68	Republic of Korea	3	Both	27	Age-standardized	509	Chronic obstructive pulmonary disease	3	Rate	1990	2021	-0.470428	-0.340978	-0.547645
DALYs (Disability-Adjusted Life Years)	38	Mongolia	3	Both	27	Age-standardized	509	Chronic obstructive pulmonary disease	3	Rate	1990	2021	-0.465797	-0.292462	-0.587798
Incidence	18	Thailand	3	Both	27	Age-standardized	509	Chronic obstructive pulmonary disease	3	Rate	1990	2021	-0.236478	-0.171946	-0.298746
Incidence	164	Nepal	3	Both	27	Age-standardized	509	Chronic obstructive pulmonary disease	3	Rate	1990	2021	0.000116229	0.037502	-0.0349152
Incidence	146	Lebanon	3	Both	27	Age-standardized	509	Chronic obstructive pulmonary disease	3	Rate	1990	2021	0.354158	0.447301	0.263599
Incidence	149	Palestine	3	Both	27	Age-standardized	509	Chronic obstructive pulmonary disease	3	Rate	1990	2021	0.14568	0.230186	0.0594564
Incidence	13	Malaysia	3	Both	27	Age-standardized	509	Chronic obstructive pulmonary disease	3	Rate	1990	2021	-0.0705539	-0.00104189	-0.138065
Incidence	36	Kazakhstan	3	Both	27	Age-standardized	509	Chronic obstructive pulmonary disease	3	Rate	1990	2021	0.16115	0.263065	0.067477
Incidence	8	Taiwan (Province of China)	3	Both	27	Age-standardized	509	Chronic obstructive pulmonary disease	3	Rate	1990	2021	-0.205888	-0.116094	-0.295828
Incidence	39	Tajikistan	3	Both	27	Age-standardized	509	Chronic obstructive pulmonary disease	3	Rate	1990	2021	0.0837268	0.141742	0.0153267
Incidence	6	China	3	Both	27	Age-standardized	509	Chronic obstructive pulmonary disease	3	Rate	1990	2021	-0.205007	-0.167788	-0.25491
Incidence	162	Bhutan	3	Both	27	Age-standardized	509	Chronic obstructive pulmonary disease	3	Rate	1990	2021	-0.0626652	-0.0271022	-0.100396
Incidence	19	Timor-Leste	3	Both	27	Age-standardized	509	Chronic obstructive pulmonary disease	3	Rate	1990	2021	-0.00969266	0.0516281	-0.0670023
Incidence	34	Azerbaijan	3	Both	27	Age-standardized	509	Chronic obstructive pulmonary disease	3	Rate	1990	2021	0.0668835	0.139647	-0.0177386
Incidence	67	Japan	3	Both	27	Age-standardized	509	Chronic obstructive pulmonary disease	3	Rate	1990	2021	-0.176047	-0.130832	-0.215012
Incidence	157	Yemen	3	Both	27	Age-standardized	509	Chronic obstructive pulmonary disease	3	Rate	1990	2021	0.0260468	0.107822	-0.0650621
Incidence	16	Philippines	3	Both	27	Age-standardized	509	Chronic obstructive pulmonary disease	3	Rate	1990	2021	-0.135487	-0.104154	-0.161629
Incidence	11	Indonesia	3	Both	27	Age-standardized	509	Chronic obstructive pulmonary disease	3	Rate	1990	2021	0.13508	0.167313	0.0993405
Incidence	142	Iran (Islamic Republic of)	3	Both	27	Age-standardized	509	Chronic obstructive pulmonary disease	3	Rate	1990	2021	0.329618	0.391388	0.273995
Incidence	150	Oman	3	Both	27	Age-standardized	509	Chronic obstructive pulmonary disease	3	Rate	1990	2021	0.181313	0.282609	0.0988861
Incidence	37	Kyrgyzstan	3	Both	27	Age-standardized	509	Chronic obstructive pulmonary disease	3	Rate	1990	2021	-0.157338	-0.100822	-0.228031
Incidence	165	Pakistan	3	Both	27	Age-standardized	509	Chronic obstructive pulmonary disease	3	Rate	1990	2021	-0.0482231	-0.0189928	-0.0775192
Incidence	14	Maldives	3	Both	27	Age-standardized	509	Chronic obstructive pulmonary disease	3	Rate	1990	2021	-0.112766	-0.0235374	-0.190171
Incidence	20	Viet Nam	3	Both	27	Age-standardized	509	Chronic obstructive pulmonary disease	3	Rate	1990	2021	0.126387	0.189133	0.0652975
Incidence	68	Republic of Korea	3	Both	27	Age-standardized	509	Chronic obstructive pulmonary disease	3	Rate	1990	2021	0.0127809	0.086001	-0.0542868
Incidence	151	Qatar	3	Both	27	Age-standardized	509	Chronic obstructive pulmonary disease	3	Rate	1990	2021	0.196418	0.27963	0.10737
Incidence	15	Myanmar	3	Both	27	Age-standardized	509	Chronic obstructive pulmonary disease	3	Rate	1990	2021	-0.0265336	0.0428138	-0.0912991
Incidence	10	Cambodia	3	Both	27	Age-standardized	509	Chronic obstructive pulmonary disease	3	Rate	1990	2021	0.0392077	0.120595	-0.0332423
Incidence	66	Brunei Darussalam	3	Both	27	Age-standardized	509	Chronic obstructive pulmonary disease	3	Rate	1990	2021	-0.251912	-0.200047	-0.304741
Incidence	160	Afghanistan	3	Both	27	Age-standardized	509	Chronic obstructive pulmonary disease	3	Rate	1990	2021	0.0990563	0.167981	0.0263322
Incidence	38	Mongolia	3	Both	27	Age-standardized	509	Chronic obstructive pulmonary disease	3	Rate	1990	2021	-0.0198941	0.0582677	-0.0877866
Incidence	69	Singapore	3	Both	27	Age-standardized	509	Chronic obstructive pulmonary disease	3	Rate	1990	2021	-0.369384	-0.268197	-0.447164
Incidence	152	Saudi Arabia	3	Both	27	Age-standardized	509	Chronic obstructive pulmonary disease	3	Rate	1990	2021	0.322255	0.429032	0.225739
Incidence	140	Bahrain	3	Both	27	Age-standardized	509	Chronic obstructive pulmonary disease	3	Rate	1990	2021	0.000841231	0.0730569	-0.0602164
Incidence	186	Seychelles	3	Both	27	Age-standardized	509	Chronic obstructive pulmonary disease	3	Rate	1990	2021	0.138019	0.233094	0.0572994
Incidence	183	Mauritius	3	Both	27	Age-standardized	509	Chronic obstructive pulmonary disease	3	Rate	1990	2021	0.00962424	0.0918154	-0.0586598
Incidence	33	Armenia	3	Both	27	Age-standardized	509	Chronic obstructive pulmonary disease	3	Rate	1990	2021	0.000482487	0.117119	-0.102165
Incidence	144	Jordan	3	Both	27	Age-standardized	509	Chronic obstructive pulmonary disease	3	Rate	1990	2021	0.0849011	0.177278	0.0035618
Incidence	163	India	3	Both	27	Age-standardized	509	Chronic obstructive pulmonary disease	3	Rate	1990	2021	-0.0473304	-0.0271173	-0.0698949
Incidence	40	Turkmenistan	3	Both	27	Age-standardized	509	Chronic obstructive pulmonary disease	3	Rate	1990	2021	-0.24558	-0.141004	-0.333138
Incidence	35	Georgia	3	Both	27	Age-standardized	509	Chronic obstructive pulmonary disease	3	Rate	1990	2021	0.22652	0.401347	0.0637282
Incidence	7	Democratic People's Republic of Korea	3	Both	27	Age-standardized	509	Chronic obstructive pulmonary disease	3	Rate	1990	2021	-0.125512	-0.0769243	-0.16758
Incidence	12	Lao People's Democratic Republic	3	Both	27	Age-standardized	509	Chronic obstructive pulmonary disease	3	Rate	1990	2021	-0.0823947	-0.0300973	-0.134081
Incidence	143	Iraq	3	Both	27	Age-standardized	509	Chronic obstructive pulmonary disease	3	Rate	1990	2021	0.284613	0.394145	0.177379
Incidence	17	Sri Lanka	3	Both	27	Age-standardized	509	Chronic obstructive pulmonary disease	3	Rate	1990	2021	0.0840263	0.166077	0.00995789
Incidence	161	Bangladesh	3	Both	27	Age-standardized	509	Chronic obstructive pulmonary disease	3	Rate	1990	2021	-0.0841148	-0.0400925	-0.125302
Incidence	155	Turkey	3	Both	27	Age-standardized	509	Chronic obstructive pulmonary disease	3	Rate	1990	2021	0.131572	0.216155	0.0594429
Incidence	153	Syrian Arab Republic	3	Both	27	Age-standardized	509	Chronic obstructive pulmonary disease	3	Rate	1990	2021	0.305412	0.40618	0.222866
Incidence	145	Kuwait	3	Both	27	Age-standardized	509	Chronic obstructive pulmonary disease	3	Rate	1990	2021	0.301525	0.426781	0.183413
Incidence	41	Uzbekistan	3	Both	27	Age-standardized	509	Chronic obstructive pulmonary disease	3	Rate	1990	2021	-0.14105	-0.0600503	-0.206975
Incidence	156	United Arab Emirates	3	Both	27	Age-standardized	509	Chronic obstructive pulmonary disease	3	Rate	1990	2021	0.138051	0.21447	0.0689806

## Sheet: S7
Table S7 The AAPC of COPD ASIR, 1990-2021
sex_name	Joinpoint Model	AAPC Index	Start Obs	End Obs	AAPC	AAPC C.I. Low	AAPC C.I. High	Statistically Significant (0=No 1=Yes)	Test Statistic	P-Value
Both	5	Full Range	1990	2021	-0.338	-0.362	-0.314	1	-27.229	0
Female	5	Full Range	1990	2021	-0.375	-0.395	-0.355	1	-36.829	0
Male	5	Full Range	1990	2021	-0.293	-0.318	-0.267	1	-22.581	0

## Sheet: S8
Table S8 The APC of COPD ASIR, 1990-2021
sex_name	Model	Segment	Segment Start	Segment End	APC	APC 95% LCL	APC 95% UCL	APC Significant	Test Statistic	P-Value
Both	5	0	1990	1995	0.005	-0.035	0.044	0	0.249	0.807
Both	5	1	1995	2001	-0.392	-0.431	-0.353	1	-21.372	0
Both	5	2	2001	2009	-0.542	-0.567	-0.517	1	-46.616	0
Both	5	3	2009	2015	-0.252	-0.296	-0.208	1	-12.233	0
Both	5	4	2015	2018	-0.616	-0.818	-0.413	1	-6.458	0
Both	5	5	2018	2021	-0.148	-0.252	-0.044	1	-3.03	0.008
Female	5	0	1990	1995	-0.396	-0.428	-0.364	1	-26.168	0
Female	5	1	1995	2001	-0.585	-0.62	-0.55	1	-35.469	0
Female	5	2	2001	2010	-0.708	-0.726	-0.689	1	-80.896	0
Female	5	3	2010	2015	0.402	0.345	0.459	1	15.145	0
Female	5	4	2015	2019	-0.483	-0.575	-0.39	1	-11.095	0
Female	5	5	2019	2021	0.093	-0.091	0.278	0	1.077	0.299
Male	5	0	1990	1993	0.481	0.379	0.583	1	10.06	0
Male	5	1	1993	1996	0.094	-0.093	0.282	0	1.069	0.302
Male	5	2	1996	2000	-0.21	-0.303	-0.117	1	-4.817	0
Male	5	3	2000	2010	-0.344	-0.362	-0.327	1	-41.985	0
Male	5	4	2010	2018	-0.736	-0.763	-0.709	1	-57.652	0
Male	5	5	2018	2021	-0.201	-0.31	-0.091	1	-3.905	0.001

## Sheet: S9
Table S9 The AAPC of COPD ASMR, 1990-2021
sex_name	Joinpoint Model	AAPC Index	Start Obs	End Obs	AAPC	AAPC C.I. Low	AAPC C.I. High	Statistically Significant (0=No 1=Yes)	Test Statistic	P-Value
Both	4	Full Range	1990	2021	-2.203	-2.397	-2.009	1	-21.977	0
Female	5	Full Range	1990	2021	-2.496	-2.618	-2.374	1	-39.472	0
Male	2	Full Range	1990	2021	-2.017	-2.277	-1.757	1	-15.065	0

## Sheet: S10
Table S10 The APC of COPD ASMR, 1990-2021
sex_name	Model	Segment	Segment Start	Segment End	APC	APC 95% LCL	APC 95% UCL	APC Significant	Test Statistic	P-Value
Both	4	0	1990	1995	-0.964	-1.449	-0.476	1	-4.142	0.001
Both	4	1	1995	2004	-2.446	-2.634	-2.257	1	-26.947	0
Both	4	2	2004	2007	-4.291	-5.871	-2.684	1	-5.535	0
Both	4	3	2007	2016	-2.399	-2.589	-2.21	1	-26.283	0
Both	4	4	2016	2021	-1.375	-1.878	-0.869	1	-5.686	0
Female	5	0	1990	1995	-1.104	-1.382	-0.825	1	-8.393	0
Female	5	1	1995	2004	-3.185	-3.29	-3.08	1	-63.582	0
Female	5	2	2004	2007	-4.514	-5.377	-3.643	1	-10.842	0
Female	5	3	2007	2012	-3.09	-3.367	-2.812	1	-23.359	0
Female	5	4	2012	2016	-2.032	-2.501	-1.56	1	-9.11	0
Female	5	5	2016	2021	-1.177	-1.442	-0.911	1	-9.398	0
Male	2	0	1990	2003	-1.375	-1.547	-1.202	1	-16.326	0
Male	2	1	2003	2006	-4.07	-6.613	-1.457	1	-3.191	0.004
Male	2	2	2006	2021	-2.158	-2.3	-2.015	1	-30.975	0

[truncated: 2 more sheets: S11, S12]
